# Supplementary material for: Risk of subsequent gastrointestinal disease assessed by skeletal muscle strength and mass in a prospective cohort study
Source: iScience. 2024 Mar 5;27(4):109341. doi: 10.1016/j.isci.2024.109341 (PMC10972794; doi:10.1016/j.isci.2024.109341)
Supplement: Data S1. Table S1 [file mmc2.xlsx]

## Sheet: Table S1
	Table S1. Primary analysis for associations of grip strength and skeletal muscle mass and risk of twenty-four gastrointestinal diseases
		Grip strength					Skeletal muscle mass
		Cases/person-years	HR (95% CI) 1	Q 2	HR (95% CI) 3	Q	Cases/person-years	HR (95% CI) 1	Q 2	HR (95% CI) 3	Q
	Esophagus
	Barrett’s esophagus
	Lowest 4	1767/1,660,502	Reference		Reference		1772/1,576,848	Reference		Reference
	Middle	1261/1,516,444	0.84 (0.78, 0.90)	<0.001	0.87 (0.81, 0.94)	<0.001	1380/1,598,004	0.85 (0.79, 0.91)	<0.001	0.90 (0.84, 0.97)	0.012
	Highest	1039/1,606,000	0.77 (0.71, 0.83)	<0.001	0.81 (0.74, 0.87)	<0.001	915/1,608,095	0.67 (0.62, 0.73)	<0.001	0.74 (0.68, 0.81)	<0.001
	Per 1-SD increment	4067/4,782,947	0.88 (0.85, 0.91)	<0.001	0.90 (0.87, 0.93)	<0.001	4067/4,782,947	0.83 (0.80, 0.86)	<0.001	0.87 (0.84, 0.90)	<0.001
	Gastroesophageal reflux disease
	Lowest	12,944/1,602,310	Reference		Reference		13426/1,514,767	Reference		Reference
	Middle	9705/1,471,481	0.87 (0.84, 0.89)	<0.001	0.89 (0.87, 0.92)	<0.001	10623/1,549,047	0.81 (0.79, 0.83)	<0.001	0.85 (0.83, 0.87)	<0.001
	Highest	8708/1,564,578	0.80 (0.78, 0.82)	<0.001	0.84 (0.82, 0.87)	<0.001	7308/1,574,555	0.59 (0.58, 0.61)	<0.001	0.64 (0.62, 0.66)	<0.001
	Per 1-SD increment	31357/4,638,369	0.89 (0.87, 0.90)	<0.001	0.91 (0.90, 0.92)	<0.001	31357/4,638,369	0.79 (0.78, 0.80)	<0.001	0.82 (0.81, 0.83)	<0.001
	Esophageal cancer
	Lowest	458/1,668,023	Reference		Reference		500/1,584,414	Reference		Reference
	Middle	317/1,521,902	0.85 (0.74, 0.98)	0.04	0.89 (0.77, 1.03)	0.156	330/1,603,813	0.78 (0.67, 0.89)	0.001	0.87 (0.76, 1.01)	0.083
	Highest	278/1,610,323	0.90 (0.77, 1.05)	0.242	0.96 (0.82, 1.13)	0.765	223/1,612,022	0.70 (0.59, 0.82)	<0.001	0.83 (0.70, 0.99)	0.049
	Per 1-SD increment	1053/4,800,248	0.95 (0.89, 1.02)	0.191	0.99 (0.92, 1.06)	0.78	1053/4,800,248	0.83 (0.78, 0.89)	<0.001	0.91 (0.85, 0.97)	0.009
	Stomach and bowel
	Gastritis and duodenitis
	Lowest	11,453/1,607,539	Reference		Reference		10,920/1,526,698	Reference		Reference
	Middle	8131/1,478,816	0.83 (0.81, 0.86)	<0.001	0.87 (0.84, 0.89)	<0.001	8704/1,557,600	0.83 (0.81, 0.86)	<0.001	0.89 (0.87, 0.92)	<0.001
	Highest	7033/1,572,527	0.75 (0.73, 0.78)	<0.001	0.80 (0.78, 0.83)	<0.001	6993/1,574,585	0.74 (0.71, 0.76)	<0.001	0.82 (0.79, 0.84)	<0.001
	Per 1-SD increment	26,617/4,658,882	0.86 (0.85, 0.87)	<0.001	0.89 (0.88, 0.90)	<0.001	26,617/4,658,882	0.87 (0.86, 0.88)	<0.001	0.91 (0.90, 0.93)	<0.001
	Celiac disease
	Lowest	581/1,665,837	Reference		Reference		381/1,583,433	Reference		Reference
	Middle	414/1,520,270	0.78 (0.69, 0.89)	<0.001	0.79 (0.70, 0.90)	0.001	446/1,602,207	1.19 (1.04, 1.36)	0.018	1.23 (1.07, 1.41)	0.006
	Highest	407/1,608,603	0.74 (0.65, 0.84)	<0.001	0.76 (0.66, 0.87)	<0.001	575/1,609,071	1.60 (1.40, 1.83)	<0.001	1.70 (1.48, 1.95)	<0.001
	Per 1-SD increment	1402/4,794,710	0.86 (0.81, 0.91)	<0.001	0.87 (0.82, 0.92)	<0.001	1402/4,794,710	1.22 (1.17, 1.28)	<0.001	1.25 (1.19, 1.31)	<0.001
	Crohn's disease
	Lowest	325/1,667,227	Reference		Reference		296/1,584,018	Reference		Reference
	Middle	272/1,521,165	0.90 (0.76, 1.05)	0.242	0.92 (0.78, 1.09)	0.431	284/1,603,026	0.94 (0.79, 1.10)	0.457	1.00 (0.84, 1.18)	0.98
	Highest	253/1,609,563	0.77 (0.64, 0.91)	0.004	0.80 (0.67, 0.95)	0.023	270/1,610,909	0.87 (0.73, 1.03)	0.122	0.95 (0.80, 1.14)	0.633
	Per 1-SD increment	850/4,797,954	0.89 (0.83, 0.96)	0.003	0.91 (0.85, 0.98)	0.022	850/4,797,954	0.91 (0.85, 0.98)	0.016	0.95 (0.89, 1.03)	0.209
	Ulcerative colitis
	Lowest	654/1,665,506	Reference		Reference		573/1,582,513	Reference		Reference
	Middle	501/1,519,796	0.85 (0.76, 0.96)	0.014	0.88 (0.78, 0.99)	0.051	590/1,601,334	1.04 (0.92, 1.16)	0.559	1.11 (0.99, 1.25)	0.096
	Highest	537/1,607,998	0.89 (0.79, 1.00)	0.076	0.93 (0.82, 1.04)	0.287	529/1,609,452	0.96 (0.85, 1.08)	0.525	1.08 (0.95, 1.23)	0.265
	Per 1-SD increment	1692/4,793,300	0.92 (0.88, 0.97)	0.004	0.94 (0.90, 0.99)	0.044	1692/4,793,300	0.96 (0.91, 1.01)	0.132	1.01 (0.96, 1.07)	0.589
	Intestinal diverticular disease
	Lowest	15,221/1,592,694	Reference		Reference		15,889/1,504,730	Reference		Reference
	Middle	11,717/1,463,768	0.92 (0.89, 0.94)	<0.001	0.93 (0.91, 0.96)	<0.001	12,694/1,541,101	0.85 (0.83, 0.87)	<0.001	0.88 (0.86, 0.91)	<0.001
	Highest	10,003/1,562,033	0.86 (0.84, 0.88)	<0.001	0.88 (0.86, 0.91)	<0.001	8358/1,572,663	0.64 (0.62, 0.65)	<0.001	0.68 (0.66, 0.70)	<0.001
	Per 1-SD increment	36,941/4,618,494	0.93 (0.92, 0.94)	<0.001	0.94 (0.93, 0.95)	<0.001	36,941/4,618,494	0.81 (0.80, 0.82)	<0.001	0.84 (0.83, 0.85)	<0.001
	Irritable bowel syndrome
	Lowest	2784/1,653,609	Reference		Reference		2382/1,572,440	Reference		Reference
	Middle	2014/1,511,489	0.78 (0.73, 0.82)	<0.001	0.79 (0.75, 0.84)	<0.001	2242/1,592,027	0.92 (0.87, 0.98)	0.011	0.96 (0.90, 1.02)	0.194
	Highest	1913/1,599,872	0.67 (0.63, 0.71)	<0.001	0.70 (0.66, 0.74)	<0.001	2087/1,600,502	0.83 (0.78, 0.88)	<0.001	0.88 (0.83, 0.94)	<0.001
	Per 1-SD increment	6711/4,764,969	0.82 (0.80, 0.84)	<0.001	0.84 (0.82, 0.86)	<0.001	6711/4,764,969	0.94 (0.91, 0.96)	<0.001	0.96 (0.94, 0.99)	0.003
	Peptic ulcer
	Lowest	2716/1,655,505	Reference		Reference		2647/1,572,494	Reference		Reference
	Middle	1780/1,513,543	0.79 (0.74, 0.84)	<0.001	0.83 (0.78, 0.88)	<0.001	1864/1,595,008	0.76 (0.72, 0.81)	<0.001	0.83 (0.78, 0.88)	<0.001
	Highest	1325/1,604,283	0.64 (0.60, 0.68)	<0.001	0.69 (0.65, 0.74)	<0.001	1310/1,605,830	0.62 (0.58, 0.67)	<0.001	0.71 (0.66, 0.76)	<0.001
	Per 1-SD increment	5821/4,773,332	0.81 (0.79, 0.83)	<0.001	0.84 (0.82, 0.87)	<0.001	5821/4,773,332	0.81 (0.78, 0.83)	<0.001	0.86 (0.84, 0.89)	<0.001
	Gastric cancer
	Lowest	340/1,668,164	Reference		Reference		370/1,584,651	Reference		Reference
	Middle	264/1,522,055	0.97 (0.82, 1.14)	0.758	1.01 (0.86, 1.19)	0.958	258/1,603,985	0.82 (0.70, 0.97)	0.022	0.90 (0.77, 1.06)	0.245
	Highest	213/1,610,490	0.95 (0.79, 1.13)	0.616	1.01 (0.84, 1.21)	0.958	189/1,612,075	0.80 (0.67, 0.96)	0.022	0.92 (0.76, 1.11)	0.424
	Per 1-SD increment	817/4,800,710	1.00 (0.92, 1.07)	0.937	1.03 (0.96, 1.11)	0.533	817/4,800,710	0.87 (0.81, 0.94)	0.001	0.94 (0.86, 1.01)	0.11
	Small intestinal cancer
	Lowest	119/1,668,587	Reference		Reference		127/1,585,089	Reference		Reference
	Middle	70/1,522,376	0.74 (0.55, 1.00)	0.076	0.77 (0.57, 1.04)	0.134	85/1,604,344	0.75 (0.57, 0.99)	0.053	0.79 (0.60, 1.04)	0.118
	Highest	74/1,610,739	0.93 (0.68, 1.25)	0.676	0.98 (0.72, 1.33)	0.958	51/1,612,269	0.56 (0.40, 0.78)	0.001	0.59 (0.42, 0.83)	0.005
	Per 1-SD increment	263/4,801,702	0.94 (0.82, 1.07)	0.409	0.96 (0.85, 1.10)	0.683	263/4,801,702	0.79 (0.69, 0.90)	0.001	0.81 (0.71, 0.93)	0.005
	Colorectal cancer
	Lowest	2169/1,660,338	Reference		Reference		2286/1,576,079	Reference		Reference
	Middle	1722/1,515,219	0.98 (0.92, 1.05)	0.638	0.99 (0.93, 1.05)	0.798	1860/1,596,905	0.92 (0.86, 0.98)	0.009	0.95 (0.89, 1.01)	0.106
	Highest	1551/1,604,536	1.04 (0.97, 1.11)	0.295	1.05 (0.98, 1.12)	0.237	1296/1,607,109	0.80 (0.75, 0.86)	<0.001	0.84 (0.78, 0.91)	<0.001
	Per 1-SD increment	5442/4,780,093	1.01 (0.98, 1.04)	0.803	1.01 (0.98, 1.04)	0.652	5442/4,780,093	0.90 (0.88, 0.93)	<0.001	0.92 (0.90, 0.95)	<0.001
	Pancreas
	Acute pancreatitis
	Lowest	714/1,665,738	Reference		Reference		871/1,581,403	Reference		Reference
	Middle	504/1,520,199	0.82 (0.74, 0.93)	0.002	0.88 (0.78, 0.99)	0.051	493/1,602,458	0.59 (0.52, 0.65)	<0.001	0.64 (0.57, 0.71)	<0.001
	Highest	448/1,608,933	0.77 (0.68, 0.87)	<0.001	0.85 (0.75, 0.97)	0.023	302/1,611,009	0.39 (0.34, 0.44)	<0.001	0.44 (0.39, 0.51)	<0.001
	Per 1-SD increment	1666/4,794,870	0.86 (0.82, 0.91)	<0.001	0.91 (0.86, 0.96)	0.001	1666/4,794,870	0.63 (0.59, 0.66)	<0.001	0.67 (0.63, 0.71)	<0.001
	Chronic pancreatitis
	Lowest	201/1,668,217	Reference		Reference		202/1,584,683	Reference		Reference
	Middle	120/1,522,100	0.70 (0.56, 0.88)	0.004	0.75 (0.60, 0.95)	0.027	120/1,604,121	0.64 (0.51, 0.81)	<0.001	0.74 (0.59, 0.93)	0.016
	Highest	97/1,610,544	0.61 (0.47, 0.78)	<0.001	0.68 (0.53, 0.88)	0.007	96/1,612,056	0.60 (0.47, 0.77)	<0.001	0.73 (0.57, 0.95)	0.029
	Per 1-SD increment	418/4,800,861	0.81 (0.73, 0.90)	<0.001	0.86 (0.78, 0.96)	0.011	418/4,800,861	0.80 (0.72, 0.89)	<0.001	0.88 (0.79, 0.99)	0.032
	Pancreatic cancer
	Lowest	533/1,668,381	Reference		Reference		537/1,584,974	Reference		Reference
	Middle	385/1,522,206	0.93 (0.81, 1.06)	0.3	0.94 (0.83, 1.08)	0.491	422/1,604,132	0.91 (0.80, 1.04)	0.179	0.95 (0.83, 1.08)	0.475
	Highest	316/1,610,675	0.94 (0.81, 1.08)	0.444	0.97 (0.84, 1.12)	0.765	275/1,612,155	0.78 (0.67, 0.90)	0.002	0.82 (0.70, 0.95)	0.018
	Per 1-SD increment	1234/4,801,262	0.99 (0.93, 1.05)	0.811	1.01 (0.95, 1.07)	0.793	1234/4,801,262	0.88 (0.83, 0.94)	<0.001	0.90 (0.85, 0.96)	0.003
	Gallbladder and biliary
	Cholangitis
	Lowest	427/1,667,962	Reference		Reference		473/1,584,342	Reference		Reference
	Middle	287/1,521,997	0.83 (0.71, 0.96)	0.021	0.86 (0.74, 1.01)	0.096	300/1,603,917	0.71 (0.61, 0.82)	<0.001	0.76 (0.66, 0.88)	0.001
	Highest	223/1,610,412	0.75 (0.64, 0.89)	0.002	0.81 (0.68, 0.95)	0.023	164/1,612,113	0.48 (0.40, 0.58)	<0.001	0.54 (0.44, 0.65)	<0.001
	Per 1-SD increment	937/4,800,372	0.88 (0.82, 0.94)	0.001	0.91 (0.85, 0.98)	0.022	937/4,800,372	0.71 (0.66, 0.76)	<0.001	0.75 (0.70, 0.81)	<0.001
	Cholecystitis
	Lowest	947/1,664,173	Reference		Reference		1287/1,578,763	Reference		Reference
	Middle	722/1,518,823	0.88 (0.80, 0.97)	0.018	0.92 (0.84, 1.02)	0.156	721/1,601,075	0.57 (0.52, 0.62)	<0.001	0.59 (0.54, 0.65)	<0.001
	Highest	744/1,607,166	0.94 (0.85, 1.03)	0.247	1.00 (0.91, 1.11)	0.958	405/1,610,325	0.33 (0.29, 0.37)	<0.001	0.35 (0.31, 0.40)	<0.001
	Per 1-SD increment	2413/4,790,163	0.94 (0.90, 0.98)	0.01	0.98 (0.94, 1.02)	0.443	2413/4,790,163	0.61 (0.58, 0.63)	<0.001	0.63 (0.60, 0.66)	<0.001
	Cholelithiasis
	Lowest	4769/1,644,564	Reference		Reference		6211/1,552,287	Reference		Reference
	Middle	3561/1,503,802	0.86 (0.82, 0.90)	<0.001	0.91 (0.87, 0.95)	<0.001	3571/1,586,128	0.57 (0.55, 0.60)	<0.001	0.61 (0.58, 0.63)	<0.001
	Highest	3270/1,593,078	0.80 (0.76, 0.84)	<0.001	0.87 (0.83, 0.92)	<0.001	1818/1,603,029	0.30 (0.28, 0.31)	<0.001	0.33 (0.31, 0.34)	<0.001
	Per 1-SD increment	11,600/4,741,444	0.89 (0.87, 0.91)	<0.001	0.93 (0.92, 0.95)	<0.001	11600/4,741,444	0.58 (0.57, 0.60)	<0.001	0.61 (0.60, 0.62)	<0.001
	Gallbladder and biliary cancer
	Lowest	244/1,668,633	Reference		Reference		266/1,585,172	Reference		Reference
	Middle	186/1,522,342	0.97 (0.80, 1.18)	0.807	1.00 (0.82, 1.21)	0.997	174/1,604,319	0.75 (0.62, 0.91)	0.005	0.79 (0.65, 0.96)	0.026
	Highest	132/1,610,800	0.85 (0.68, 1.06)	0.199	0.88 (0.71, 1.10)	0.369	122/1,612,284	0.68 (0.54, 0.85)	0.001	0.73 (0.59, 0.92)	0.012
	Per 1-SD increment	562/4,801,774	0.95 (0.87, 1.04)	0.35	0.97 (0.89, 1.06)	0.652	562/4,801,774	0.80 (0.73, 0.88)	<0.001	0.83 (0.76, 0.92)	<0.001
	Liver
	Non-alcoholic fatty liver disease
	Lowest	2017/1,659,866	Reference		Reference		2797/1,572,692	Reference		Reference
	Middle	1417/1,516,345	0.76 (0.71, 0.81)	<0.001	0.82 (0.76, 0.88)	<0.001	1328/1,598,647	0.45 (0.42, 0.48)	<0.001	0.49 (0.46, 0.52)	<0.001
	Highest	1272/1,605,087	0.63 (0.59, 0.68)	<0.001	0.71 (0.66, 0.76)	<0.001	581/1,609,959	0.18 (0.17, 0.20)	<0.001	0.21 (0.19, 0.23)	<0.001
	Per 1-SD increment	4706/4,781,298	0.80 (0.78, 0.83)	<0.001	0.85 (0.83, 0.88)	<0.001	4706/4,781,298	0.47 (0.45, 0.48)	<0.001	0.51 (0.49, 0.52)	<0.001
	Liver cirrhosis
	Lowest	970/1,665,506	Reference		Reference		1027/1,582,190	Reference		Reference
	Middle	610/1,520,427	0.72 (0.65, 0.80)	<0.001	0.78 (0.70, 0.86)	<0.001	602/1,602,354	0.61 (0.55, 0.68)	<0.001	0.70 (0.63, 0.78)	<0.001
	Highest	459/1,609,449	0.57 (0.50, 0.64)	<0.001	0.64 (0.57, 0.72)	<0.001	410/1,610,838	0.47 (0.41, 0.52)	<0.001	0.57 (0.51, 0.65)	<0.001
	Per 1-SD increment	2039/4,795,382	0.76 (0.72, 0.79)	<0.001	0.81 (0.77, 0.85)	<0.001	2039/4,795,382	0.67 (0.64, 0.71)	<0.001	0.75 (0.71, 0.79)	<0.001
	Liver cancers
	Lowest	206/1,668,625	Reference		Reference		222/1,585,197	Reference		Reference
	Middle	107/1,522,451	0.64 (0.51, 0.81)	0.001	0.69 (0.54, 0.87)	0.004	99/1,604,441	0.52 (0.41, 0.66)	<0.001	0.59 (0.46, 0.75)	<0.001
	Highest	89/1,610,878	0.64 (0.49, 0.83)	0.001	0.71 (0.55, 0.92)	0.02	81/1,612,316	0.55 (0.42, 0.72)	<0.001	0.66 (0.51, 0.87)	0.006
	Per 1-SD increment	402/4,801,954	0.75 (0.68, 0.83)	<0.001	0.80 (0.72, 0.89)	<0.001	402/4,801,954	0.70 (0.62, 0.78)	<0.001	0.77 (0.69, 0.86)	<0.001
	Appendix
	Appendicitis
	Lowest	657/1,665,574	Reference		Reference		647/1,582,161	Reference		Reference
	Middle	638/1,519,257	1.02 (0.91, 1.14)	0.795	1.01 (0.91, 1.13)	0.911	671/1,601,050	0.99 (0.89, 1.10)	0.834	1.00 (0.89, 1.11)	0.98
	Highest	704/1,607,213	1.01 (0.90, 1.13)	0.875	1.00 (0.90, 1.12)	0.958	681/1,608,833	0.95 (0.85, 1.06)	0.376	0.97 (0.86, 1.09)	0.633
	Per 1-SD increment	1999/4,792,044	1.01 (0.96, 1.06)	0.803	1.01 (0.96, 1.06)	0.793	1999/4,792,044	0.96 (0.91, 1.00)	0.064	0.97 (0.92, 1.01)	0.167
	CI, confidence interval; HR, hazard ratio
	1 adjusted for the age, sex, and ethnicity.
	2 Two-sided FDR-adjusted P value (Q value) < 0.05 were considered significant.
	3 adjusted for age, sex, ethnicity, Townsend deprivation index, education, physical activity, BMI, healthy diet, alcohol consumption, physical activity, BMI, smoking status and Charlson comorbidity index.
	4 the sex specific-cut points were as follow : grip (male <36, 36-<43, >43 kg ; female <21, 21-<26, >=26 kg); appendicualr skeletal muscle mass (divded by weight; male 0.23-<0.31, 0.31-<0.32, >=0.32 kg per 1kg body weight; female 0.15-<0.25, 0.25-<0.27, >=0.27 kg per 1kg body weight)
