# Supplementary material for: Risk of subsequent gastrointestinal disease assessed by skeletal muscle strength and mass in a prospective cohort study
Source: iScience. 2024 Mar 5;27(4):109341. doi: 10.1016/j.isci.2024.109341 (PMC10972794; doi:10.1016/j.isci.2024.109341)
Supplement: Data S2. Table S15 [file mmc3.xlsx]

## Sheet: Table S15
Table S2. Diagnostic codes (Read codes) for identification of outcomes of interest in primary care data
Gastrointestinal diseases	Read codes version 2	Read codes version 3
Esophagus
Barrett’s esophagus	J10y6	J1025, X3007, Xa9Bz
Gastroesophageal reflux disease	J1011, J10y4	J101., J1010, J1013, X76cn, J1011, J1012, J1020, X3003, X3004, X3009, XE0aL, Xa1q7, J1020, J10y4, Ua1kQ, X3003, X76cn, XE0aO, Xa7TZ, Xa7Ta, Xa7Tb
Esophageal cancer	B100., B10.., B101., B102., B103., B104., B105., B107., B106., B10y., B10z.	B10.., X300R, X78g3, XE1x5, XaB1b, XaFrD, B100., X78MH, B101., X78MM, B102., X78MR, B103., X78MW, XE1wz, B104., X78Mb, XE1x1, B105., X78Mg, XE1x3, XaOrV, B106., B10.., B10y., B10z., X300R, X78g3, XE1vQ, XE1x5, Xa0DF, Xa0DG, XaB1b, XaFrD, XaFrt
Stomach and bowel
Gastritis and duodenitis	J15.., J1500, J150., Jyu12, J153., J1512, J1510, J151., J1511, J151z, J152., J154., J1540, J1541, J1542, J1543, J154z, J4300, J4z0., Jyu13, J1544, J155., J157., J156., J15z.	J15.., XaIN7, J150., X301N, X301O, X301R, X30Be, XaB3J, XaB3K, J150., Jyu12, X301N, X301P, X301R, J153., X301N, J151., J1512, X301N, X301R, J151., J1510, X301N, X301R, XE2bH, J151., J1511, J151z, X301N, J152., J154., J1541, J1542, J1543, J154z, J4300, J4z0., Jyu13, X301N, X301Q, X301R, X301S, X301T, X301U, X301V, X301W, X301X, X301Y, X301Z, X301a, XE0aT, XE2bH, J155., X301N, Xa356, XaIN7, J157., …
Celiac disease	J690., J6900, J6901, J690z	J690., J6900, J6901, J690z, X3034, X3035, X3037, X3039, X40Qn, XE0bK, XE0bL, XM1On
Crohn’s disease	J40.., J400., J4000, J4001, J4002, J4003, J4004, J4005, J400z, J401., J4010, J4011, J4012, J401z, J08z9, J402., Jyu40, J40z., N0311	J5109, XE0ae, XE2QL, Xa0lh, Xa8Eh, J400., J4000, J4001, J4002, J4003, J4004, J400z, X302r, X302s, X302t, X302u, XaK6C, J401., J4010, J4011, J401z, X3050, XE0af, XaK6D, J08z9, J400., J4000, J4002, J4010, J4011, J402., Jyu40, X20Pq, X300J, X301b, X302r, X302t, J40z., J5109, XE2QL, Xa0lh, N0311, N0311, N0453, N0453, X701t, X701t, X7021, X7021, X702C, X702C, N0311, N0311, N0453, N0453, X701t, X701t, …
Ulcerative colitis	J4100, J411., J412., J413., J4103, J4102, J41y0, J438., J410., J41y., J41yz, J41z., Jyu41, J41.., J4101, J4104, J410z, N0310	J410., X302z, X304H, XE0ae, XE0ag, Xa8Eh, XaK6E, J4100, X302s, X3030, XaB5z, XaYzX, J4103, X303e, J41y0, XaZ2j, J41y., J41yz, J41z., Jyu41, X302y, J41.., J410., J410z, X302y, XE0ag, XaK6E, N0310, N0310, N0454, N0454, X7021, X7021, X702C, X702C, N0310, N0310, N0454, N0454, X7021, X7021, X702C, X702C
Intestinal diverticular disease	J5120, J5121, J5122, J5123, J5124, J51.., J510., J511., J5100, J5101, J5102, J5103, J5104, J5110, J5111, J5112, J5113, J5114, J5125, J5126, J5127, J5105, J5106, J5107, J5115, J5116, J5117, J5128, J5108, J512., J512y, J512z, J513., J5109, J510y, J510z, J511y, J511z, J51z.	X302f, X3056, X3058, X305A, XE2sf, XE2sg, XaB8Z, J512., J5120, J5121, J5122, J5123, J5124, J57yB, X303Y, X303a, X304R, XM0B9, XM0v6, Xa1bJ, Xa1bM, Xa1yu, Xa1z1, Xa1z2, J5100, J5101, J5102, J5103, J5104, J5110, J5111, J5112, J5113, J5114, X303Y, XM0B8, XM0v6, Xa1bJ, Xa6p2, J512., J5125, J5126, J5127, J57yB, X304Q, X304R, X304T, XM0B9, Xa1bK, Xa1bL, Xa1d1, Xa9Fp, J5105, J5106, J5107, J5115, J5116, …
Irritable bowel syndrome	J5210, J5212, J521., J5211	X302f, J5210, X3060, XE0as, XM0z0, XabiQ, J4..., J521., X305z, X3061, X76dS, XE0as, XM0z0, XabiP
Peptic ulcer	J11.., J112., J113., J1101, J1102, J1103, J110., J1100, J1104, J110y, J110z, J1111, J11y1, J1112, J11y2, J1113, J11y3, J111., J1110, J1114, J111y, J111z, J112z, J113z, J11y., J11y0, J11y4, J11yy, J11yz, J11z., J12.., J125., J126., J1201, J122., J1202, J1203, J120., J1200, J1204, J120y, J120z, J1211, J12y1, J12y., J1212, J12y2, J1213, J12y3, J121., J1210, J1214, J121y, J121z, J123., J124., J125z, …	J1020, J11.., J11y., J11y0, J11y4, J11yz, X301G, X301L, X301M, X302X, X30Be, XE0aP, XE0aQ, XM0BZ, Xa6ot, Xa7nW, Xa84h, XaELE, XaLWq, XaLWr, XaMO5, XaMO6, J110., J1101, J1104, J110y, J110z, J130., J1301, J1304, J130y, J680., X301E, X301F, X301O, X301u, X30Bg, XE0bI, Xa1dj, XaB1x, XaB3J, XaB3K, XaBel, J110., J1102, J1104, J110y, J110z, J11y2, J130., J1302, J1304, J130y, X301E, X301F, X301o, J110., …
Gastric cancer	B110., B1100, B1101, B110z, B118., B11.., B113., B114., B119., B112., B111., B1110, B1111, B111z, B115., B116., B117., B11y0, B11y1, B11y., B11yz, B11z.	B115., B116., X78gA, XE1vR, XE1xJ, Xa0DP, Xa0DQ, XaFrE, B110., B1100, B1101, B110z, X78Mm, XE1x7, XaOqX, B113., X78Mr, XE1xB, XE1xF, XE1xH, B114., X78Mw, XE1xD, XE1xF, XE1xH, XaOrB, B112., X78N1, XE1x9, XE1xF, XE1xH, B111., B1110, B1111, B111z, X78N6, XE1xF, XE1xH, B115., X78NB, XE1vS, XE1xF, B116., X78NG, XE1vT, XE1xH, B117., B11.., B11y., B11y0, B11y1, B11yz, B11z., X78gA, XE1vR, XE1xJ, Xa0DO, …
Small intestinal cancer	B120., B12.., B121., B122., B123., B124., B12y., B12z.	X78gK, X78gL, B120., X78NL, B121., B122., XaA0C, B123., B124., B12.., B12y., B12z., X78gL, Xa0Df
Colorectal cancer	B134., B13.., B135., B136., B130., B131., B137., B132., B133., B138., B13y., B13z., PKyQ., B139., B140., B141.	B13.., X78gK, X78gN, X78gO, XE1xL, XE1xd, Xa0Dg, XaFrI, XaFsw, B134., X78gM, XE1vU, XaA0C, B135., B136., XE1xX, XaDc5, B130., XE1xN, XaDc8, B131., XE1xP, XaDc6, B137., X78e6, XE1xZ, XaDc9, B132., XE1xR, XaDc7, B133., XE1xT, Xa34H, Xa84V, B138., B13.., B13y., B13z., X78gN, X78gO, XE1vV, XE1xL, XE1xd, Xa0Dg, XaFrI, XaFro, XaFsw, B13.., B140., X78gK, X78gO, XE1vW, XE1xL, XE1xh, XaFrI, XaFrJ, B141., …
Pancreas
Acute pancreatitis	J670., J6706, J6705, J6707, J6708, J6709, J6701, J670y, J6700, J6702, J6703, J6704, J670z	J67.., J670., J6701, J6702, J6703, J6704, X308h, X308m, X3092, X3093, X3094, X3095, Xa0Rc, XaB1f, X308k, X308i, XaYaK, X308j, X308l, X308n, X308r, X308s, J670., J6700, J6701, J6702, J6703, J6704, X308h, X308m, X3092, XE0bH, Xa0Rc, XaB1f
Chronic pancreatitis	J6710, J671., Jyu84, J6711	J671., X308h, X308v, Xa7na, J671., Jyu84, X308h, X308u, X308w, X308x, X308y, X308z, Xa7na
Pancreatic cancer	B170., B17.., B171., B172., B173., B174., B176., B17y., B17yz, B175., B17y0, B17z.	B17.., X78Ph, X78gd, XE1y5, XaFrH, XaFrp, B170., XE1xz, XaB1g, B171., XE1y1, XaB1h, B172., XE1y3, XaB1i, B173., B174., X50GW, X77nX, X78Pf, X78Pg, X78cy, X78cz, X78d1, X78d2, X78d3, Xa98N, XaJgM, B17y., X309C, X78gc, B175., B17.., B17y0, B17yz, B17z., X309D, X78Ph, X78gd, XE1y5, XaFrH, XaFrp
Gallbladder and biliary
Cholangitis	J661., J6610, J6611, J6612, J6613, J6614, J6615, J6616, J6617, J6618, J6619, J661y, J661z	J661., J6610, J6611, J6612, J6613, J6614, J6615, J6616, J6617, J6618, J6619, J661y, J661z, X306W, X3086, Xa1k1, XaWzz
Cholecystitis	J650., J6500, J6501, J6502, J6503, J6504, J650z, J6510, J651., J651y, Jyu81, J651z	J65.., X3088, X3089, J650., J6500, J6501, J6502, J6503, J6504, J650z, X308B, XE0bF, XE2wM, XaB3H, XaE01, J6510, J651., J651y, Jyu81, J651z, X3089
Cholelithiasis	J64.., J640., J6400, J6401, J640z, J641., J6410, J6411, J641z, J642., J6420, J6421, J642z, J64z., J64zz, J646., J643., J6430, J6431, J643z, J644., J6440, J6441, J644z, J6422, J645., J6450, J6451, J6452, J645z, J64z0, J64z1, Jyu80	J65.., J6502, J6503, J6504, J6522, J6523, J6611, J6612, J6616, J662., J66y4, X3088, XE0bD, XE0bF, XaAwd, 4G2.., J640., J6400, J6401, J640z, X3089, X308A, XaB3H, 4G2.., J641., J6410, J6411, J641z, X3089, X308A, XaFr2, 4G2.., 4G21., 4G22., J64.., J642., J6420, J6421, J642z, J64z., J655., J6551, J6553, X308A, X308I, X308u, XE0bD, XM0zT, XaB3I, XaDc4, J646., J661., X308J, X308K, XaAzY, XaE6v, J643., …
Gallbladder and biliary cancer	B160., B16.., B161., B1610, B1611, B1612, B161z, B1613, B162., B163., B16y., B16z.	B160., X78gY, XE1vY, XE1xt, XaFrF, XaFrr, B16.., X78gb, B161., B1610, B1611, B1612, X77nj, X78PC, X78ga, XE1xv, XE2vN, B1613, B162., X78PX, XaFr0, B151., B163., B16.., B161z, B16y., B16z., X78gb, XaDbr
Liver
Non-alcoholic fatty liver disease	J61y1, J61y7, J61y9, J61y8, Jyu72	Jyu72, X306p, X306q, XaQIT, J61y1, J61y7, X307v, XM095
Liver cirrhosis	J6151, J6152, J6153, J6154, J6155, J6156, J6158, J6159, J615A, J615B, J615D, J615E, J615F, J615G, J615H, J615y, J615z, Jyu71, G8522, J612., G8523, G850., G851., G858., G852., G8521, G852z, Gyu94, G8520, J623., J624., J623., Xa9Fz	J61.., J615., J6150, J6151, J6152, J6153, J6154, J6155, J6156, J6158, J6159, J615A, J615B, J615D, J615E, J615F, J615G, J615H, J615y, J615z, Jyu71, X307L, X307M, X307N, X307O, X307P, X307Q, X307R, X307S, X307T, X307U, X307V, XE0b5, XE0b6, XE0b8, XE0bA, XM095, XaBM6, XaBM6, J612., J6152, J6155, X307L, X307M, X307Q, X307R, XE0b4, XE0b6, XE0b8, XM095, XaC1d, XaC1d, 2482., J102., X205y, X2063, XE0XW, …
Liver cancers	B1503, B15.., B15z., B151., B1510, B1511, B1512, B1513, B1514, B151z, B1501, B1502, Byu10, Byu11, B150., B1500, B150z, B152.	B150., X78Oz, XE1xp, Xa97q, B1500, B1503, X77nk, XM1FE, XaFrG, B151., B1510, B1511, B1512, B1513, B1514, B151z, B16.., B161., X78ga, X78gb, XE1xr, Xa97r, B1501, XaFrG, X78P0, XaFrG, Byu10, XaFrG, Byu11, XaFrG, B15.., B150., B150z, B152., B15z., X78Oz, XE1xp, Xa97q, XaFrG, XaFrq
Appendix
Appendicitis	J20.., J203., J200., J201., J204., J202., J20z., J20z1, J22.., J220., J221., J222., J223., J22z., Jyu20, J21..	J21.., XE0cD, XM1Op, Xa9C3, Xa9C4, XaB9A, J20.., J20z1, J55.., J57yB, X304K, X304L, X309r, XA08f, Xa1z1, Xa3fg, Xa9Fp, XaYaL, XaZSs, XaZSu, J20.., J200., J20z1, J55.., J57yB, X304K, X304L, X304N, X309r, XA08f, XE0aV, Xa1z1, Xa3fg, Xa9Fp, XaYaN, XaZSs, XaZSu, J20.., J202., J20z., J20z1, J2y.., X304K, X304L, XA08f, J21.., J22.., J220., J221., J222., J223., J22z., Jyu20, XE0cD, XM1Op, Xa9C3, Xa9C4, …
